# Supplementary material for: Cell-Surface Programmed Death Ligand-1 Expression Identifies a Sub-Population of Distal Epithelial Cells Enriched in Idiopathic Pulmonary Fibrosis
Source: Cells. 2022 May 10;11(10):1593. doi: 10.3390/cells11101593 (PMC9139571; doi:10.3390/cells11101593)
Supplement: Supplementary file 1 [file cells-11-01593-s001.zip]

Archive with 1 entries (1 files):
- cells-1653371-supplementary.pdf
